# Supplementary material for: Identification and characterization of a mosquito-specific eggshell organizing factor in Aedes aegypti mosquitoes
Source: PLoS Biol. 2019 Jan 8;17(1):e3000068. doi: 10.1371/journal.pbio.3000068 (PMC6324781; doi:10.1371/journal.pbio.3000068)
Supplement: S1 Table — dsRNA, double-stranded RNA. (XLSX) [file pbio.3000068.s009.xlsx]

## Sheet: S1 Table
	S1 Table. Gene-specific primers used to amplify DNA templates for dsRNA synthesis.
	GenBank	Vectorbase	Forward primer1 (5' - 3')	Reverse primer1 (5' - 3')	Genome2
	EAT37576	AAEL010447	GTCAATAACGTGGGTAGCAAT	CCGAGGATCTCAGCAATATGT	Ae	Cx	An
	EAT37892	AAEL010160	GAGCAGGAAGCTCAAGAATG	ccgctgcacaactcgTCAAT	Ae	Cx	An
	EAT39432	AAEL008778	CCAAGAACACATACCAGACATCA	ACTTCGTCCTTGATGCTCAC	Ae	Cx	An
	EAT39736	AAEL008480	TGCCAGCCGAAGATGACATG	TTGGCGATGGCACCACTGCT	Ae	Cx
	EAT39797	AAEL008422	CGCTTGACCAGGAAAGTGAT	GGGATGTCGGTGATTCATCT	Ae	Cx	An
	EAT39842	AAEL008395	TTCAATCCAAAGACTTGGTTGC	CGGAATGTAGATTGGGTTCTG	Ae	Cx	An
	EAT39835	AAEL008376	CTTCCACAGTTTGCCGACCA	CGCCTGACCAGCATCTGCAA	Ae	Cx	An
	EAT40495	AAEL007782	TGCGATGTTCGGTGTGCAA	GTGGCTCTTCCTTCTCTCG	Ae	Cx	An
	EAT40792	AAEL007493	catcaggagggaacATGGAA	TAGGCTGCTGGTCGGTTGAT	Ae	Cx	An
	EAT32510	AAEL015457	CCTACGAAGATAAACGCATCC	cctgtctcggtgctacaTCA	Ae	Cx	An
	EAT33716	AAEL014008	GATGATCCGAACGTGAGCTAC	GCTTATCCGACTATCGAAGGA	Ae	Cx
	EAT33725	AAEL014000	ATGTCGAGCCACAACTGGAC	TCCATCAGCCTCAGCTTCAA	Ae	Cx
	EAT44872	AAEL003811	TGGGGATGCATTTGGCGGAA	CCTTCGTAGATGAGCACGTT	Ae	Cx
	EAT44869	AAEL003798	GGAAAACCTATCATCCACGAGG	TCGTGTTCCTCAGTCTTGAC	Ae	Cx	An
	EAT45024	AAEL003656	GATCGGAGCAAAATGAGTCAAG	CTCAACAATTGCTGCGCTCG	Ae	Cx
	EAT45012	AAEL003667	CGAGAGAGGCTTTCCTTGAAC	GAAGCATATGACTAGAAGAAGCAC	Ae	Cx	An
	EAT41389	AAEL006962	GCAGGAATTTGCCAAGATGTG	GCATTCTTGAGCGCCTGAAG	Ae	Cx
	EAT34247	AAEL013484	gatcATGTCGTCACTCATGGA	GACACTTTGTCTTGCGACGA	Ae	Cx
	EAT34512	AAEL013257	CGCCGTCTAGGGCAGTCGAA	TCTGTGTCTCCTCGTGTGCC	Ae	Cx	An
	EAT34542	AAEL013231	GGGTCTAAGGGTTTGGAAAG	GCGTGATGGAGCTTATGATC	Ae	Cx
	EAT34665	AAEL013122	AACCCACCGATAACGACTTG	GAATCGTCCGTTGGACACAT	Ae	Cx	An
	EAT34734	AAEL013051	CGGTGCAAAGCCTCAGAAGAAGT	GAGGAATCGCCGCTGCTTTG	Ae	Cx
	EAT45618	AAEL003113	GAATAGATATTGGTTTACCGATG	AGTCCACTGCCGATAGCTAG	Ae	Cx	An
	EAT45636	AAEL003107	CAGTGGATGGGACTGTTCAA	TGCTTCCGACGAAGGCACTC	Ae	Cx
	EAT34953	AAEL012849	GATCAACCAGGTACGTTTGACT	TACAAGCTGGCGTTGACCGA	Ae	Cx
	EAT45776	AAEL002968	AGTGGAGTAATCATGCAGCACAA	GACTGCCATTGCTGGAACAA	Ae	Cx
	EAT41456	AAEL006896	GCTGAAACCCGTTCCTTATC	gaaacccatcTCAATCACGCTT	Ae	Cx
	EAT45810	AAEL002939	CGGTAACATTTACCCTGCGGTT	TGGTTGATGCTGGATTGACTTGT	Ae	Cx	An
	EAT35499	AAEL012336	AGCCCGTCCAAGAGGAAGTT	CTCGGATGGTACTCACACAA	Ae	Cx	An
	EAT37173	AAEL010799	gtgtggaagttgtgccaaattgc	ATGTAGCGGTTCTGTTCCTCAT	Ae	Cx	An
	EAT45839	AAEL002889	TTCGCTGCACTACTCGTGCT	CTTACACAACAGTGTCCACTC	Ae	Cx
	EAT35369	AAEL012453	GATGCTGGCACATGGCAAGA	CGATACTGGCTGAATCCGTA	Ae	Cx
	EAT35414	AAEL012414	GAGGATGACATGGAGTTCGA	GCTTTGAGCAGCTTCTCTGA	Ae	Cx
	EAT45942	AAEL002828	GAACAAGAATGCGATGCTATAA	CGTCAACACATTCATCCTCGAT	Ae	Cx
	EAT45936	AAEL002840	GAGTTCTACTCGCCAAGTGC	CCTCGGCAGCACCTTTCTT	Ae	Cx
	EAT35439	AAEL012398	ACGGTACAATGTGGCGAGAC	CCAATAATGGGATCGGAACG	Ae	Cx	An
	EAT35654	AAEL012188	TGGATACGGTTGATCGAGCT	ACGAATCTCGGCTGCTCGAT	Ae	Cx
	EAT46193	AAEL002586	GATGACTTGGATGACGATATTC	GTCATCTTTCCGTAGCATCTC	Ae	Cx	An
	EAT48655	AAEL000312	GAAAGTGAGGATAGTAGTTCG	GGGATGTCAACTTTATCGTCGA	Ae	Cx	An
	EAT36304	AAEL011598	ATACTAGTGCGGTCACCCAA	CCACAGCAGACTGATATCGGA	Ae	Cx	An
	1T7 promoter sequence (5' TAATACGACTCACTATAGGGAGA 3') was added in 5' of each RNAi primer.
	2Presence of mosquito-specific putative genes in genomes of Aedes (Ae), Culex (Cx), and Anopheles (An) mosquito species.
	Lower letters for oligonucleotide sequences are present in either at 5' or 3' UTR.
