# Supplementary material for: Identification and characterization of a mosquito-specific eggshell organizing factor in Aedes aegypti mosquitoes
Source: PLoS Biol. 2019 Jan 8;17(1):e3000068. doi: 10.1371/journal.pbio.3000068 (PMC6324781; doi:10.1371/journal.pbio.3000068)
Supplement: S2 Table — qPCR, quantitative real-time PCR; RNAi, RNA interference. (XLSX) [file pbio.3000068.s010.xlsx]

## Sheet: S3 Table
	S2 Table. Gene-specific primers for RNAi and qPCR.
		GenBank ID		Forward primer (5' - 3')	Reverse primer (5' - 3')
	Aedes aegypti
		EOF1:EAT35499	RNAi	AGCCCGTCCAAGAGGAAGTT	CTCGGATGGTACTCACACAA
			qPCR	CTGCGGCTTCATGTTCTGTAT	CTTGCTACATGCCACATTGTG
		RPS7:AY380336	qPCR	ACCGCCGTCTACGATGCCA	ATGGTGGTCTGCTGGTTCTT
	Aedes albopictus
		EOF1:XP_019565035	RNAi	CAAACCGCTCAATGTCAGTGG	GTACTCGAACGAATCAAGTCAA
			qPCR	TATCATGCCAAGCGTCGCC	CGCATCCCAATCGATATTCTC
		RPS7:XP_019538251	qPCR	CCTGATGCGTTCGAGGGTCA	CGGGTGATATACAGATCACG
	Contrtol
		Luciferase:U47295	RNAi	AGCACTCTGATTGACAAATACGA	AGTTCACCGGCGTCATCGTC
	Vectobase ID for Aedes albopictus EOF1: AALF011550.
