# Supplementary material for: Identification and characterization of a mosquito-specific eggshell organizing factor in Aedes aegypti mosquitoes
Source: PLoS Biol. 2019 Jan 8;17(1):e3000068. doi: 10.1371/journal.pbio.3000068 (PMC6324781; doi:10.1371/journal.pbio.3000068)
Supplement: S1 Data — (XLSX) [file pbio.3000068.s012.xlsx]

## Sheet: Fig 1
	Fig 1F						Fig 1G						Tucson strain						Tucson strain
	Number of eggs oviposited.						% eggs hatched to larvae.						Number of eggs oviposited.						% eggs hatched to larvae.
	Untreated	RNAi-FLUC	RNAi-EOF1				Untreated	RNAi-FLUC	RNAi-EOF1				Untreated	RNAi-FLUC	RNAi-EOF1				Untreated	RNAi-FLUC	RNAi-EOF1
Mosq#1	75	71	76			Egg paper #1	86.8421	92.8571	6.7			Mosq#1	19	26	15			Egg paper #1	89.4737	92.3077	0
Mosq#2	123	114	50			Egg paper #2	65	100	0			Mosq#2	45	35	28			Egg paper #2	91.1111	91.4286	3.57143
Mosq#3	62	86	64			Egg paper #3	90	88.8889	0			Mosq#3	53	41	11			Egg paper #3	94.3396	80.4878	0
Mosq#4	108	76	72			Egg paper #4	89.6552	78.7879	0			Mosq#4	22	29	14			Egg paper #4	95.4545	82.7586	0
Mosq#5	117	108	77			Egg paper #5	76.9231	93.1034	0			Mosq#5	36	39	21			Egg paper #5	80.5556	71.7949	9.52381
Mosq#6	85	121	88			Egg paper #6	86.1111	76.6667	5			Mosq#6	18	22	11			Egg paper #6	83.3333	95.4545	0
Mosq#7	92	49	51			Egg paper #7	94.2857	90.9091	0			Mosq#7	40	10	20			Egg paper #7	85	100	5
Mosq#8	87	92	42			Egg paper #8	100	85.2941	0			Mosq#8	28	25	9			Egg paper #8	89.2857	88	0
Mosq#9	74	90	38			Egg paper #9	88	96.9697	0			Mosq#9	51	30	16			Egg paper #9	82.3529	83.3333	6.25
Mosq#10	89	64	80			Egg paper #10	100	77.7778	0			Mosq#10	25	14	30			Egg paper #10	88	92.8571	6.66667
Mosq#11	83	58	29			Egg paper #11	88.8889	83.7838	3			Mosq#11	38	24	25			Egg paper #11	94.7368	91.6667	0
Mosq#12	92	97	29			Egg paper #12	75	80.5556	0			Mosq#12	40	15	12			Egg paper #12	82.5	86.6667	0
Mosq#13	73	113	41			Egg paper #13	91.1765	86.8421	0			Mosq#13	19	9	24			Egg paper #13	94.7368	100	0
Mosq#14	87	72	102			Egg paper #14	88.8889	72.4138	0			Mosq#14	38	36	19			Egg paper #14	76.3158	91.6667	5.26316
Mosq#15	100	79	16			Egg paper #15	75	79.1667	0			Mosq#15	27	41	8			Egg paper #15	77.7778	78.0488	0
Mosq#16	80	80	86
Mosq#17	104	55	55
Mosq#18	66	106	73
Mosq#19	83	80	80
Mosq#20	90	71	59
Mosq#21	80	62	50
Mosq#22	103	93	90
Mosq#23	69	100	55
Mosq#24	58	79	69
Mosq#25	49	81	58
Mosq#26	119	59	19
Mosq#27	88	92	56
Mosq#28	103	80	97
Mosq#29	82	115	89
Mosq#30	69	83	69

## Sheet: Fig 2
	Fig 2D										Fig 2E
	Number of eggs oviposited.										% eggs hatched to larvae.
	1st gonotrophic cycle			2nd gonotrophic cycle			3rd gonotrophic cycle				1st gonotrophic cycle			2nd gonotrophic cycle			3rd gonotrophic cycle
	RNAi-FLUC	RNAi-EOF1		RNAi-FLUC	RNAi-EOF1		RNAi-FLUC	RNAi-EOF1			RNAi-FLUC	RNAi-EOF1		RNAi-FLUC	RNAi-EOF1		RNAi-FLUC	RNAi-EOF1
Mosq#1	91	58		82	41		72	39		Egg paper #1	83.3333	2.9		73.0769	0		86.2069	0
Mosq#2	102	79		69	29		50	82		Egg paper #2	93.75	0		89.4737	0		64.7059	3.1
Mosq#3	100	80		95	69		62	44		Egg paper #3	100	0		95.4545	3.2		83.3333	0
Mosq#4	74	22		84	28		49	70		Egg paper #4	64.2857	0		66.6667	0		61.5385	0
Mosq#5	98	111		70	79		79	39		Egg paper #5	92.8571	0		71.4286	0		81.8182	0
Mosq#6	106	36		81	64		83	77		Egg paper #6	90	0		88.8889	0		86.9565	0
Mosq#7	81	40		58	91		98	51		Egg paper #7	100	0		75	3.2		81.0811	0
Mosq#8	87	74		102	48		71	38		Egg paper #8	92.3077	0		87.5	0		85.7143	0
Mosq#9	93	18		92	92		79	30		Egg paper #9	75.6757	0		87.5	0		82.6087	0
Mosq#10	83	92		39	9		82	9		Egg paper #10	85	0		56.25	3.6		70	3.8
Mosq#11	122	102		88	46		52	69		Egg paper #11	97.2973	0		73.913	0		60	0
Mosq#12	57	64		72	39		38	33		Egg paper #12	87.0968	0		94.2857	0		89.2857	0
Mosq#13	98	83		50	58		66	77		Egg paper #13	95	0		68.5714	0		78.9474	3.1
Mosq#14	84	92		89	44		49	47		Egg paper #14	68.75	0		96.9697	4		91.1765	0
Mosq#15	92	51		88	98		81	23		Egg paper #15	81.0811	3.2		72.2222	0		80.6452	0
Mosq#16	85	16		61	77		77	66
Mosq#17	103	66		113	64		59	38
Mosq#18	92	49		62	88		52	61
Mosq#19	117	71		76	74		70	72
Mosq#20	84	95		68	80		40	70
Mosq#21	96	104		90	14		47	82
Mosq#22	102	85		75	71		86	35
Mosq#23	80	84		60	40		38	40
Mosq#24	95	39		53	68		54	27
Mosq#25	68	35		106	83		66	22
Mosq#26	103	92		79	46		71	60
Mosq#27	132	54		81	69		53	57
Mosq#28	89	44		48	55		59	42
Mosq#29	91	67		74	28		89	67
Mosq#30	108	65		99	14		74	29

## Sheet: Fig 3
	Fig 3A						Fig 3B
		Exp 1.	Exp 2.	Exp 3.				Exp 1.	Exp 2.	Exp 3.
	SF-TX	2.9	0.5	1.4			SF	1.2202	1.3354	0.452324
	24-TX	3	2.2	2.2			12 h	6.63263	4.25528	3.70383
	48-TX	0	9.7	0.1			24 h	3.54485	4.59283	3.09236
	SF-FB	2	0.7	0.3			36 h	0.997769	2.673	4.59283
	24-FB	1.9	4.3	1.8			42 h	1.46465	3.07098	3.62751
	48-FB	7.2	1.9	2.2			2 d	2.55668	1.38255	3.47166
	SF-MG	3.3	2.3	2.2			3 d	3.89538	10.5619	9.85384
	24-MG	3.5	12.9	2.2			4 d	11.8217	6.96486	14.737
	48-MG	9.1	13.3	5.2			5 d	9.5627	8.34204	8.45865
	SF-OV	22.1	54.6	18.4			7 d	9.4202	6.72734	7.5697
	24-OV	74.8	145.9	80			10 d	7.66226	9.85384	8.28436
	48-OV	157.7	58.3	62.5			14 d	9.68941	11.8845	10.4889
	SF-MT	0.2	0	0.1
	24-MT	0.3	1.8	1.1
	48-MT	2	1.4	1.9
	Larvae	1.4	3.6	0.6
	Pupae	1.1	1.3	1
	AD M	1.9	2.5	2.7

## Sheet: S2_Fig
	S2 Fig
		% eggs hatched to larvae.
		RNAi-FLUC	RNAi-EOF1
	Egg paper #1	88.8889	5
	Egg paper #2	100	0
	Egg paper #3	85.1852	0
	Egg paper #4	86.3636	5.3
	Egg paper #5	88.8889	0
	Egg paper #6	90	0
	Egg paper #7	100	0
	Egg paper #8	100	7.7
	Egg paper #9	88.8889	0
	Egg paper #10	92.3077	0

## Sheet: S3_Fig
	S3 Fig A							S3 Fig B							S3 Fig C							S3 Fig D
	Number of eggs oviposited.			% eggs hatched to larvae.				Number of eggs oviposited.			% eggs hatched to larvae.				Number of eggs oviposited.			% eggs hatched to larvae.				Number of eggs oviposited.			% eggs hatched to larvae.
	RNAi-FLUC	RNAi-EOF1		RNAi-FLUC	RNAi-EOF1			RNAi-FLUC	RNAi-EOF1		RNAi-FLUC	RNAi-EOF1			RNAi-FLUC	RNAi-EOF1		RNAi-FLUC	RNAi-EOF1			RNAi-FLUC	RNAi-EOF1		RNAi-FLUC	RNAi-EOF1
Mosq#1	104	41	Egg paper #1	81.4815	3.3		Mosq#1	64	106	Egg paper #1	65.3846	70.5882		Mosq#1	90	69	Egg paper #1	96.2963	64		Mosq#1	107	78	Egg paper #1	82.6087	0
Mosq#2	73	73	Egg paper #2	73.913	0		Mosq#2	69	42	Egg paper #2	83.7838	96.2963		Mosq#2	84	53	Egg paper #2	84.375	91.3043		Mosq#2	93	51	Egg paper #2	88.8889	0
Mosq#3	95	27	Egg paper #3	96.4286	0		Mosq#3	96	94	Egg paper #3	84.8485	69.2308		Mosq#3	73	61	Egg paper #3	59.0909	72.2222		Mosq#3	49	36	Egg paper #3	73.6842	0
Mosq#4	74	76	Egg paper #4	77.7778	0		Mosq#4	97	79	Egg paper #4	96.875	89.2857		Mosq#4	83	75	Egg paper #4	90.9091	90		Mosq#4	70	55	Egg paper #4	78.7879	0
Mosq#5	93	79	Egg paper #5	79.4118	0		Mosq#5	85	99	Egg paper #5	70.5882	92.3077		Mosq#5	79	40	Egg paper #5	80	76.9231		Mosq#5	73	71	Egg paper #5	94.1176	4.16667
Mosq#6	108	61	Egg paper #6	85.7143	0		Mosq#6	95	61	Egg paper #6	93.75	88		Mosq#6	70	93	Egg paper #6	81.8182	95.4545		Mosq#6	61	47	Egg paper #6	77.7778	0
Mosq#7	90	75	Egg paper #7	86.3636	2.9		Mosq#7	105	83	Egg paper #7	75.7576	83.3333		Mosq#7	93	103	Egg paper #7	78.9474	70.8333		Mosq#7	39	73	Egg paper #7	65.2174	0
Mosq#8	79	44	Egg paper #8	78.9474	0		Mosq#8	64	69	Egg paper #8	88.8889	93.75		Mosq#8	106	58	Egg paper #8	91.3043	75		Mosq#8	75	91	Egg paper #8	88.8889	0
Mosq#9	81	18	Egg paper #9	85.7143	0		Mosq#9	114	98	Egg paper #9	95.8333	85.7143		Mosq#9	66	86	Egg paper #9	77.4194	78.9474		Mosq#9	68	44	Egg paper #9	69.697	0
Mosq#10	113	46	Egg paper #10	96.4286	0		Mosq#10	79	105	Egg paper #10	76	100		Mosq#10	85	76	Egg paper #10	75	83.871		Mosq#10	100	53	Egg paper #10	93.75	0
Mosq#11	93	96	Egg paper #11	77.7778	5.9		Mosq#11	91	74	Egg paper #11	82.3529	85.1852		Mosq#11	92	74	Egg paper #11	96.1538	80		Mosq#11	87	40	Egg paper #11	86.9565	0
Mosq#12	69	67	Egg paper #12	92.8571	0		Mosq#12	72	82	Egg paper #12	93.75	64.7059		Mosq#12	62	78	Egg paper #12	93.3333	87.5		Mosq#12	72	72	Egg paper #12	86.9565	4.34783
Mosq#13	81	75	Egg paper #13	88.8889	0		Mosq#13	120	70	Egg paper #13	88.4615	75		Mosq#13	99	92	Egg paper #13	75	88.4615		Mosq#13	55	30	Egg paper #13	70.9677	0
Mosq#14	52	63	Egg paper #14	86.6667	2.9		Mosq#14	45	86	Egg paper #14	93.9394	93.3333		Mosq#14	44	50	Egg paper #14	84.2105	78.125		Mosq#14	101	67	Egg paper #14	81.5789	0
Mosq#15	96	42	Egg paper #15	76.4706	0		Mosq#15	95	71	Egg paper #15	65.7143	86.6667		Mosq#15	59	62	Egg paper #15	70.5882	70		Mosq#15	82	78	Egg paper #15	66.6667	0
Mosq#16	82	23					Mosq#16	103	106					Mosq#16	68	65					Mosq#16	97	66
Mosq#17	84	83					Mosq#17	90	66					Mosq#17	69	62					Mosq#17	79	22
Mosq#18	124	54					Mosq#18	72	92					Mosq#18	86	83					Mosq#18	52	46
Mosq#19	49	56					Mosq#19	83	64					Mosq#19	62	102					Mosq#19	64	28
Mosq#20	96	68					Mosq#20	81	102					Mosq#20	98	69					Mosq#20	69	77
Mosq#21	106	102					Mosq#21	76	60					Mosq#21	110	110					Mosq#21	73	82
Mosq#22	68	66					Mosq#22	52	82					Mosq#22	89	47					Mosq#22	44	52
Mosq#23	83	78					Mosq#23	60	48					Mosq#23	52	38					Mosq#23	103	79
Mosq#24	99	56					Mosq#24	97	96					Mosq#24	49	82					Mosq#24	93	19
Mosq#25	64	92					Mosq#25	77	77					Mosq#25	106	91					Mosq#25	77	62
Mosq#26	103	58					Mosq#26	96	95					Mosq#26	97	43					Mosq#26	61	70
Mosq#27	71	44					Mosq#27	100	126					Mosq#27	39	80					Mosq#27	107	38
Mosq#28	98	89					Mosq#28	75	94					Mosq#28	95	73					Mosq#28	61	56
Mosq#29	68	65					Mosq#29	72	108					Mosq#29	105	105					Mosq#29	77	18
Mosq#30	77	74					Mosq#30	81	83					Mosq#30	83	70					Mosq#30	100	40

## Sheet: S6_Fig
		S6 Fig
		Relative mRNA expression level for EOF1
		RNAi-FLUC	RNAi-EOF1
	Mosq#1	1.44	0.224
	Mosq#2	0.85	0.073
	Mosq#3	0.7	0.189
	Mosq#4	0.76	0.105
	Mosq#5	0.59	0.097
	Mosq#6	0.84	0.143
	Mosq#7	1.32	0.051
	Mosq#8	1.41	0.088
	Mosq#9	1.08	0.149
	Mosq#10	1.14	0.024
	Mosq#11	0.88	0.347
	Mosq#12	1.14	0.144
	Mosq#13	0.91	0.088

## Sheet: S7_Fig
	S7 Fig B						S7 Fig C
	Number of eggs oviposited.						% eggs hatched to larvae.
	RNAi-FLUC	RNAi-EOF1					RNAi-FLUC	RNAi-EOF1
Mosq#1	62	35				Egg paper #1	100	9.1
Mosq#2	87	42				Egg paper #2	82.1429	0
Mosq#3	80	22				Egg paper #3	96.5517	0
Mosq#4	94	18				Egg paper #4	76.9231	5.9
Mosq#5	92	30				Egg paper #5	84.375	0
Mosq#6	86	13				Egg paper #6	85.7143	0
Mosq#7	77	22				Egg paper #7	90	0
Mosq#8	103	28				Egg paper #8	84.375	9.1
Mosq#9	80	19				Egg paper #9	100	0
Mosq#10	89	16				Egg paper #10	87.5	0
Mosq#11	71	9
Mosq#12	48	49
Mosq#13	96	22
Mosq#14	59	40
Mosq#15	88	50
